# Supplementary material for: Design and Gas Separation Performance of Imidazolium Poly(ILs) Containing Multivalent Imidazolium Fillers and Crosslinking Agents
Source: Polymers (Basel). 2021 Apr 24;13(9):1388. doi: 10.3390/polym13091388 (PMC8123196; doi:10.3390/polym13091388)
Supplement: Supplementary file 1 [file polymers-13-01388-s001.zip]

Archive with 1 entries (1 files):
- polymers-1194953-supplementary.pdf
